# Supplementary material for: Characterization and automatic classification of preterm and term uterine records
Source: PLoS One. 2018 Aug 28;13(8):e0202125. doi: 10.1371/journal.pone.0202125 (PMC6112643; doi:10.1371/journal.pone.0202125)
Supplement: S1 File — (TXT) [file pone.0202125.s007.txt]

Dataset:            TPEHGT DS
Record:             tpehgt_n002
Sampling frequency: 20 smp/sec/sig
Dummy interval:     9
Filtered signals:   four-pole Butterworth, 0.08 - 5.0 Hz, bi-directionally
Calibration:        13107/1mV

   Smp index          S1          S2          S3        TOCO
       27639         -79         -43          36          -7
       27640         -44         -44         -11          -7
       27641          14          -5         -76          -4
       27642          30          20         -82          -1
       27643         -13         -19         -16           4
       27644         -49         -74          38          11
       27645         -27         -78          11           9
       27646          19         -51         -55          -3
       27647          22         -52         -76         -10
       27648         -23         -78         -31          -3
       27649         -64         -85          24           6
       27650         -67         -69          44          11
       27651         -49         -55          37          11
       27652         -37         -54          29           7
       27653         -40         -58          33           2
       27654         -53         -67          49           3
       27655         -59         -76          55           5
       27656         -31         -54          16           5
       27657          20           5         -48           6
       27658          40          44         -62           4
       27659           4          22          -3          -4
       27660         -35         -18          51          -7
       27661         -20         -11          27           3
       27662          22          27         -39           8
       27663          32          42         -67          -4
       27664           1          29         -34         -16
       27665         -22          21          14          -8
       27666         -12          27          38           7
       27667           9          36          40           6
       27668          15          50          37          -8
       27669          13          68          39         -15
       27670          12          75          47          -7
       27671          18          67          41           4
       27672          47          74           1           4
       27673          94         117         -47          -4
       27674         110         152         -41         -10
       27675          68         130          27          -4
       27676          13          84          77           9
       27677           9          80          47          20
       27678          44         105         -24          19
       27679          60         107         -56           8
       27680          40          80         -22          -7
       27681          17          61          31         -14
       27682          17          59          53         -10
       27683          30          58          43           0
       27684          37          56          29           7
       27685          31          58          36           9
       27686          13          57          63           9
       27687          -1          54          70           7
       27688          19          75          21           0
       27689          67         122         -50          -6
       27690          84         144         -53         -10
       27691          41         111          22         -13
       27692         -10          66          75         -15
       27693          -6          58          40         -12
       27694          36          72         -32          -4
       27695          53          67         -52           3
       27696          25          43         -14           0
       27697          -5          24          25          -2
       27698           0          16          31           5
       27699          24          14          15          11
       27700          27          19           2           2
       27701          -1          17           9         -13
       27702         -34         -12          31         -16
       27703         -34         -47          22          -5
       27704           3         -39         -43           1
       27705          31          -1        -105          -5
       27706          10          -7         -85         -11
       27707         -28         -71         -12         -11
       27708         -27        -119          10          -8
       27709           9        -110         -47          -9
       27710          25         -92        -113          -9
       27711           4        -110        -122          -4
       27712         -25        -144         -85           4
       27713         -45        -162         -49          11
       27714         -56        -166         -40          10
       27715         -60        -164         -49           1
       27716         -56        -156         -49          -1
       27717         -52        -157         -38           9
       27718         -49        -171         -46          15
       27719         -29        -160        -101           5
       27720          15        -106        -167          -6
       27721          41         -64        -167          -4
       27722          21         -81         -94           3
       27723          -7        -119         -41          -1
       27724           6        -115         -73          -8
       27725          38         -83        -136          -5
       27726          40         -71        -147           5
       27727          15         -77        -104           7
       27728          -4         -67         -60          -1
       27729          -5         -43         -41          -4
       27730          -2         -24         -36           2
       27731           3         -11         -35           3
       27732           1          -4         -29          -4
       27733         -10          -8         -17          -8
       27734          -8          -5         -23          -6
       27735          29          35         -72          -4
       27736          66          88        -114          -3
       27737          54          88         -79           1
       27738           9          38           3           7
       27739          -6           7          25           6
       27740          19          23         -37          -1
       27741          37          39         -96          -7
       27742          23          29         -81          -5
       27743           9          18         -24           2
       27744          13          23           6           6
       27745          21          32          -1           5
       27746          21          35         -13           2
       27747          22          40         -11           3
       27748          25          41           3           3
       27749          18          27          14           0
       27750          19          29          -8          -3
       27751          51          77         -67          -3
       27752          85         129        -100           1
       27753          71         120         -55           5
       27754          23          66          16           4
       27755           2          41          14          -3
       27756          23          55         -56          -4
       27757          43          61         -95           3
       27758          37          41         -58           7
       27759          23          30          -3           3
       27760          20          39           6          -1
       27761          24          45         -16          -3
       27762          29          40         -29          -7
       27763          33          41         -22          -7
       27764          26          49          -6           1
       27765          12          49           1          13
       27766          19          57         -28          11
       27767          58          95         -86          -7
       27768          82         129        -107         -24
       27769          51         108         -53         -22
       27770           4          56          14          -7
       27771           4          35          13          -1
       27772          36          48         -43          -9
       27773          40          45         -73         -13
       27774          10          17         -42          -6
       27775          -9          -6           6           1
       27776          -1         -16          24           3
       27777           5         -30          17           4
       27778          -7         -44           8           8
       27779         -19         -48           7          11
       27780         -20         -56          13          10
       27781         -16         -79          14           6
       27782          -4         -84         -16          -3
       27783          20         -47         -70         -14
       27784          29         -13         -82         -18
       27785          -3         -40         -21         -12
       27786         -46         -98          44          -3
       27787         -57        -112          33           3
       27788         -37         -92         -31           3
       27789         -28         -97         -60          -1
       27790         -52        -130         -25          -3
       27791         -82        -143          28          -2
       27792         -90        -130          51           2
       27793         -73        -124          47           4
       27794         -52        -131          39           7
       27795         -42        -131          44          10
       27796         -48        -125          62           9
       27797         -59        -123          68           6
       27798         -44        -104          27           8
       27799           0         -53         -40          11
       27800          29         -13         -55           7
       27801           5         -29           8           1
       27802         -32         -64          64           2
       27803         -23         -55          36           9
       27804          23         -17         -40          10
       27805          43           0         -70           3
       27806          22          -9         -28           0
       27807           0          -7          23           5
       27808           4          14          40          12
       27809          15          30          37          11
       27810          19          37          37           4
       27811          27          49          35          -2
       27812          31          61          35          -5
       27813          20          55          41          -3
       27814          20          57          22           1
       27815          59          97         -31           2
       27816          99         143         -59           1
       27817          82         131         -14          -1
       27818          30          81          46          -4
       27819          19          63          35         -12
       27820          57          83         -31         -20
       27821          79          89         -63         -23
       27822          49          66         -28         -20
       27823           8          46          19         -12
       27824           0          48          30          -2
       27825          14          56          20           3
       27826          22          58          21           2
       27827          18          60          28           1
       27828          10          62          36           2
       27829          -3          51          49           8
       27830          -4          39          46          16
       27831          28          60          -3          15
       27832          71         106         -58           5
       27833          68         120         -45          -7
       27834          21          83          25          -7
       27835          -5          46          53           1
       27836          24          46           0           4
       27837          56          59         -60          -5
       27838          40          49         -54         -13
       27839          -1          28          -4          -9
       27840         -14          22          29           1
       27841          -2          28          29           3
       27842           0          32          24          -6
       27843          -8          34          29         -14
       27844          -5          41          38         -12
       27845          -4          44          48          -5
       27846         -20          29          56          -1
       27847         -25          23          37          -3
       27848           9          59         -11          -2
       27849          46         103         -33           3
       27850          31          93          13           7
       27851         -19          39          75           7
       27852         -40           9          75           5
       27853         -13          20          18           2
       27854          16          27         -18          -4
       27855           7           8           5         -10
       27856         -26         -14          50         -13
       27857         -44         -19          73          -9
       27858         -42         -22          77           2
       27859         -43         -32          83          10
       27860         -56         -42          89          11
       27861         -69         -45          94           7
       27862         -78         -58         100           4
       27863         -84         -83          93           2
       27864         -71         -86          48           2
       27865         -39         -54          -8           2
       27866         -29         -36          -9           2
       27867         -64         -72          55           2
       27868        -106        -127         102           2
       27869        -107        -145          72           2
       27870         -77        -140           6          -1
       27871         -63        -152         -13          -4
       27872         -81        -180          31          -1
       27873        -109        -194          82          13
       27874        -128        -195         103          24
       27875        -142        -197         107          19
       27876        -152        -200         111           5
       27877        -149        -194         113           3
       27878        -140        -194         122          18
       27879        -136        -213         134          30
       27880        -121        -219         115          25
       27881         -86        -174          53          10
       27882         -67        -115          19           4
       27883         -97        -114          71           5
       27884        -141        -164         150           4
       27885        -139        -188         155           2
       27886        -101        -162          90           4
       27887         -84        -135          47           4
       27888        -110        -136          77          -1
       27889        -137        -143         135          -4
       27890        -134        -128         166          -2
       27891        -117        -103         170          -4
       27892        -106         -84         174          -9
       27893        -103         -64         181          -7
       27894        -103         -37         185           5
       27895        -108         -19         192          13
       27896        -100          -4         189           8
       27897         -52          41         153          -1
       27898           6         110         118          -1
       27899           9         139         143           2
       27900         -41         109         214           2
       27901         -65          90         244           1
       27902         -26         123         198           3
       27903          25         162         140           3
       27904          33         160         136           1
       27905           9         143         174          -4
       27906          -9         148         202         -11
       27907         -10         169         200         -15
       27908          -4         179         190         -13
       27909           2         183         185          -7
       27910           2         193         184          -5
       27911          -5         199         186          -4
       27912          -5         190         176           3
       27913          19         191         129          11
       27914          57         221          64          10
       27915          68         246          49          -1
       27916          36         223         103         -10
       27917           6         174         145         -11
       27918          20         151         107          -6
       27919          58         159          29           3
       27920          69         160          -2           8
       27921          46         145          29           4
       27922          27         131          68          -3
       27923          27         127          75          -4
       27924          29         125          67           1
       27925          28         126          65           7
       27926          36         136          68           9
       27927          47         145          72           7
       27928          40         138          72           4
       27929          30         132          46           1
       27930          50         157         -11          -4
       27931          85         196         -49          -8
       27932          82         191         -20          -7
       27933          43         139          37          -1
       27934          31         109          36           3
       27935          65         126         -32          -2
       27936          94         142         -92         -11
       27937          81         120         -86         -10
       27938          53          87         -39           4
       27939          45          74          -9          16
       27940          50          71         -14           9
       27941          57          68         -35          -8
       27942          69          67         -58         -14
       27943          73          61         -74          -6
       27944          60          28         -82           1
       27945          51          -9        -109          -1
       27946          74          -1        -178          -8
       27947         103          33        -242         -13
       27948          90          23        -236          -9
       27949          49         -34        -186           2
       27950          38         -70        -181           7
       27951          73         -61        -241           0
       27952         107         -58        -289          -6
       27953         100         -89        -269          -2
       27954          65        -128        -213           7
       27955          39        -150        -186           8
       27956          36        -153        -197           2
       27957          48        -142        -214          -2
       27958          58        -129        -211          -4
       27959          53        -133        -195          -7
       27960          49        -149        -205          -6
       27961          75        -139        -276          -2
       27962         118        -102        -363           2
       27963         120         -88        -380           1
       27964          72        -119        -322          -5
       27965          38        -147        -284         -13
       27966          63        -137        -321         -17
       27967         108        -114        -378         -10
       27968         118        -110        -377           3
       27969          94        -108        -315           9
       27970          72         -89        -254           7
       27971          68         -66        -235           3
       27972          69         -49        -245           2
       27973          66         -31        -244           5
       27974          56         -13        -214           4
       27975          44         -16        -183           1
       27976          48         -28        -199          -1
       27977          79         -10        -258          -1
       27978         100          20        -285          -4
       27979          70           0        -234          -7
       27980          15         -63        -164          -2
       27981           3         -99        -165           8
       27982          44         -94        -229          13
       27983          77         -99        -271          10
       27984          63        -127        -242           3
       27985          25        -141        -183           0
       27986           8        -127        -156           4
       27987          24        -105        -167           7
       27988          48         -86        -185           7
       27989          54         -63        -183           4
       27990          39         -49        -166          -4
       27991          28         -54        -160         -16
       27992          51         -50        -191         -23
       27993          96          -7        -232         -22
       27994         110          36        -220         -18
       27995          67          23        -144         -16
       27996          19         -28         -79         -15
       27997          24         -51         -86         -13
       27998          62         -37        -131         -10
       27999          69         -32        -146          -4
       28000          23         -56        -114           4
       28001         -25         -82         -77           4
       28002         -31         -86         -62          -4
       28003          -8         -74         -55          -6
       28004           9         -59         -42           3
       28005           6         -47         -34           8
       28006         -13         -43         -34           3
       28007         -36         -57         -34           0
       28008         -31         -61         -50           1
       28009          26         -19        -101          -4
       28010          85          37        -142         -11
       28011          76          37        -113          -7
       28012          18         -14         -45           1
       28013          -8         -45         -27           0
       28014          13         -37         -72          -5
       28015          23         -42        -103           2
       28016          -6         -80         -72          15
       28017         -41        -114         -19          14
       28018         -55        -126           5           0
       28019         -60        -138           7          -2
       28020         -70        -161          15          11
       28021         -82        -173          29          17
       28022         -94        -176          42           7
       28023        -104        -194          53          -1
       28024         -97        -211          37           5
       28025         -59        -181         -22          10
       28026         -21        -126         -72           6
       28027         -31        -122         -48           4
       28028         -78        -179          22           3
       28029         -95        -212          47          -3
       28030         -64        -183           5          -6
       28031         -38        -147         -35           5
       28032         -53        -149         -16          19
       28033         -85        -158          43          19
       28034         -95        -135          84           8
       28035         -83         -95          96          -3
       28036         -66         -65         109          -6
       28037         -64         -49         136          -4
       28038         -86         -51         165          -1
       28039        -118         -74         176          -3
       28040        -114         -85         153          -5
       28041         -54         -48          94          -3
       28042           4           6          53           0
       28043          -6          12          81           2
       28044         -59         -24         142           4
       28045         -75         -38         152           8
       28046         -43         -13         105           7
       28047         -22           7          77           0
       28048         -39           9         106          -6
       28049         -60          13         154          -6
       28050         -52          27         170          -1
       28051         -30          40         157           2
       28052         -18          55         144           2
       28053         -19          81         143           0
       28054         -22         107         158          -3
       28055         -16         116         172          -2
       28056          12         134         148           1
       28057          57         197          85          -1
       28058          85         273          53          -8
       28059          65         285         106         -13
       28060          19         238         182         -11
       28061           1         215         184          -7
       28062          30         242         117          -4
       28063          68         267          72           0
       28064          76         257          94           1
       28065          54         236         140          -5
       28066          28         226         161         -15
       28067          15         221         161         -17
       28068          18         221         161          -6
       28069          31         235         166           6
       28070          33         251         178           5
       28071          20         253         194          -8
       28072          22         259         183         -17
       28073          58         299         129         -19
       28074          91         335          90         -15
       28075          72         306         119         -11
       28076          21         230         170          -8
       28077           0         177         157          -5
       28078          23         166          86          -3
       28079          43         149          40          -6
       28080          31         111          56         -10
       28081           3          80          97          -6
       28082         -16          70         119           0
       28083         -27          62         124          -6
       28084         -33          46         132         -20
       28085         -34          34         153         -22
       28086         -42          22         176          -8
       28087         -60          -2         181           3
       28088         -58         -15         149          -3
       28089         -26           5         105         -10
       28090         -10          22         104          -3
       28091         -50         -15         163          10
       28092         -99         -78         223          14
       28093        -102         -95         229          11
       28094         -79         -71         198           9
       28095         -83         -62         191           9
       28096        -114         -81         228           8
       28097        -141         -94         272           9
       28098        -157         -96         293          12
       28099        -168        -100         289          12
       28100        -162         -96         277          12
       28101        -142         -82         273          14
       28102        -133         -78         282          16
       28103        -137         -81         281          12
       28104        -120         -50         242           7
       28105         -81          15         196          11
       28106         -73          44         211          14
       28107        -115           8         281           5
       28108        -148         -33         328          -4
       28109        -124         -28         302          -1
       28110         -79          -7         246           7
       28111         -76         -17         233           7
       28112        -114         -41         274           6
       28113        -144         -44         314          11
       28114        -140         -31         311          13
       28115        -119         -18         276           8
       28116        -100           1         250           3
       28117         -92          27         251          -2
       28118         -89          38         256          -6
       28119         -68          48         229          -4
       28120         -13          97         171           0
       28121          34         163         135          -4
       28122          15         170         166          -9
       28123         -47         115         225          -4
       28124         -70          82         231           5
       28125         -30         107         166           3
       28126          13         131          98          -3
       28127          12         114          84          -2
       28128         -12          85         105           8
       28129         -22          77         114          16
       28130         -15          85         104          15
       28131          -5          93          97          10
       28132           4         101          93          10
       28133          10         102          77          14
       28134          10          85          48          14
       28135          22          75           3           7
       28136          63         102         -68           3
       28137         105         141        -121           2
       28138          99         134        -101           3
       28139          57          87         -37           5
       28140          38          66         -26           7
       28141          59          87         -88           6
       28142          74          99        -143           4
       28143          54          72        -130           7
       28144          22          41         -83           9
       28145          15          38         -67           6
       28146          34          50         -84          -1
       28147          58          54        -102          -3
       28148          72          53        -114          -3
       28149          76          50        -126           0
       28150          74          39        -135           6
       28151          80          33        -158           3
       28152         107          60        -223          -8
       28153         133          99        -286         -19
       28154         116          88        -277         -18
       28155          68          23        -214          -9
       28156          52         -24        -200          -2
       28157          87         -24        -268          -1
       28158         118         -24        -340          -2
       28159         103         -57        -340           2
       28160          69         -99        -292          12
       28161          60        -119        -264          17
       28162          75        -124        -273           9
       28163          83        -125        -291          -4
       28164          75        -121        -299          -5
       28165          60        -122        -292           4
       28166          45        -143        -282          11
       28167          48        -156        -306           7
       28168          80        -124        -374           2
       28169         111         -81        -418           1
       28170          98        -101        -381           0
       28171          57        -171        -318          -8
       28172          44        -206        -325         -13
       28173          73        -188        -399         -10
       28174          93        -173        -450          -2
       28175          72        -192        -426          -1
       28176          36        -214        -360          -5
       28177          24        -216        -315          -1
       28178          33        -212        -307          11
       28179          37        -205        -314          16
       28180          31        -190        -311           9
       28181          21        -177        -292           1
       28182          20        -175        -283           3
       28183          45        -157        -312           6
       28184          87        -108        -353           0
       28185          97         -73        -335          -8
       28186          56         -87        -252          -3
       28187          17        -113        -194           7
       28188          33        -100        -219           4
       28189          73         -64        -269          -7
       28190          77         -52        -264         -13
       28191          43         -60        -208         -10
       28192          14         -63        -157          -5
       28193           7         -56        -136          -4
       28194          16         -43        -131          -5
       28195          34         -22        -127          -3
       28196          45         -11        -116           2
       28197          35         -29         -96           2
       28198          26         -49         -98          -7
       28199          51         -24        -149         -16
       28200          89          24        -199         -16
       28201          80          25        -168          -8
       28202          30         -28         -80          -1
       28203           8         -62         -40          -2
       28204          32         -46         -83         -10
       28205          55         -28        -130         -19
       28206          42         -37        -109         -21
       28207          15         -48         -42         -15
       28208           3         -38           4          -7
       28209          -1         -23           2          -4
       28210          -8         -20         -20          -6
       28211         -13         -20         -28          -7
       28212         -13         -21         -12          -5
       28213         -11         -25           1          -5
       28214           9         -13         -25          -8
       28215          47          26         -75          -8
       28216          54          53         -76          -6
       28217           3          30           0          -5
       28218         -52          -8          73          -8
       28219         -49         -11          60          -9
       28220         -14           5         -10          -4
       28221          -9          -9         -47          -1
       28222         -35         -46         -14          -1
       28223         -54         -75          43          -3
       28224         -50         -91          68          -1
       28225         -40        -106          55           1
       28226         -38        -119          32           4
       28227         -51        -134          31          10
       28228         -70        -163          50          14
       28229         -69        -179          45          10
       28230         -35        -147          -6           6
       28231          -8         -98         -44           6
       28232         -34        -105          -7           6
       28233         -89        -162          61           2
       28234        -106        -197          68           0
       28235         -75        -189           8           3
       28236         -51        -182         -37           7
       28237         -71        -197         -16           5
       28238        -106        -205          44           0
       28239        -114        -195          88          -3
       28240         -95        -182          94           0
       28241         -78        -173          87           4
       28242         -78        -161          94           5
       28243         -89        -151         119           4
       28244         -86        -140         124           3
       28245         -53        -101          77           6
       28246         -11         -41          26          15
       28247          -8         -15          49          25
       28248         -42         -42         133          27
       28249         -54         -64         171          16
       28250         -24         -38         123           0
       28251           1          -4          67          -2
       28252         -12          -4          77          11
       28253         -37         -17         128          22
       28254         -44          -8         159          17
       28255         -42          15         158           6
       28256         -42          34         154           2
       28257         -33          50         156          -1
       28258         -18          62         158          -8
       28259         -19          58         159         -10
       28260         -26          53         144          -3
       28261          -1          86          90           3
       28262          49         141          37           2
       28263          59         154          57           0
       28264          10         114         132          -2
       28265         -34          84         168          -6
       28266         -18          96         121          -9
       28267          23         111          61          -8
       28268          28         100          65          -2
       28269          -3          84         122           2
       28270         -26          86         166          -3
       28271         -26          97         173         -12
       28272         -22         101         171         -12
       28273         -24         103         175          -6
       28274         -25         111         187          -1
       28275         -26         111         208          -3
       28276         -31          99         219          -6
       28277         -21         108         183          -7
       28278          13         157         123          -8
       28279          32         194         119          -8
       28280           0         167         188          -6
       28281         -45         112         248          -2
       28282         -40         100         229          -3
       28283           4         128         172          -5
       28284          23         143         159          -4
       28285          -7         131         206           1
       28286         -50         121         260           5
       28287         -65         128         282           3
       28288         -58         142         285          -2
       28289         -51         153         287          -4
       28290         -55         161         284          -4
       28291         -72         158         284          -2
       28292         -96         136         295           5
       28293        -101         116         287          11
       28294         -63         133         230           6
       28295         -16         171         179          -6
       28296         -23         166         206          -9
       28297         -77         113         274           3
       28298         -98          77         282          16
       28299         -61          92         217          18
       28300         -29         109         162           7
       28301         -50          88         170          -7
       28302         -92          55         207         -11
       28303        -110          47         223          -5
       28304        -101          59         213          -1
       28305         -83          69         201          -4
       28306         -61          74         194          -3
       28307         -41          71         188           6
       28308         -38          50         185          14
       28309         -47          19         167          10
       28310         -33          20         105          -2
       28311           4          60          28         -11
       28312          11          75          18         -15
       28313         -34          27          80         -14
       28314         -68         -23         115          -5
       28315         -39         -14          63           6
       28316          14          21         -15           5
       28317          22          25         -32          -7
       28318          -9          12          11         -16
       28319         -29          25          57         -15
       28320         -20          62          73          -7
       28321          -8          99          66          -1
       28322          -7         132          57          -1
       28323          -6         159          65          -6
       28324           4         168          82          -7
       28325          31         171          68           0
       28326          84         204           1           8
       28327         139         257         -66           7
       28328         154         272         -64           2
       28329         126         232         -13           3
       28330         107         196           2           8
       28331         131         212         -49           1
       28332         167         249        -106         -14
       28333         168         265        -112         -17
       28334         132         257         -78          -7
       28335         100         239         -51          -2
       28336          99         220         -56          -3
       28337         112         214         -87           0
       28338         123         226        -122           4
       28339         133         236        -136          -2
       28340         148         227        -122         -16
       28341         166         224        -120         -19
       28342         193         261        -166          -9
       28343         220         320        -213           2
       28344         209         337        -184           4
       28345         153         294         -98          -2
       28346         107         245         -54         -12
       28347         115         229         -92         -17
       28348         143         222        -149         -12
       28349         138         194        -154          -3
       28350         105         149        -122           3
       28351          86         107        -112           3
       28352          91          74        -143           4
       28353          97          51        -186           5
       28354          89          36        -213           2
       28355          74           8        -216          -3
       28356          63         -36        -208           0
       28357          72         -64        -228           6
       28358         109         -47        -298           7
       28359         138         -30        -360           6
       28360         110         -79        -347           7
       28361          46        -180        -296           2
       28362          21        -251        -301         -11
       28363          51        -265        -370         -13
       28364          79        -271        -415          -1
       28365          62        -303        -385          11
       28366          14        -340        -327          10
       28367         -23        -363        -300           6
       28368         -30        -381        -306           4
       28369         -22        -401        -314           2
       28370         -31        -417        -299           7
       28371         -62        -431        -265          18
       28372         -76        -440        -254          20
       28373         -40        -420        -307          12
       28374          11        -377        -373           8
       28375          13        -360        -353          16
       28376         -33        -385        -255          19
       28377         -59        -396        -195          10
       28378         -37        -368        -232           6
       28379         -14        -351        -292          10
       28380         -27        -381        -294          11
       28381         -64        -424        -250           4
       28382         -91        -446        -218           3
       28383         -98        -452        -218          12
       28384         -93        -451        -229          17
       28385         -94        -440        -223          12
       28386        -111        -433        -195           7
       28387        -121        -422        -177           7
       28388         -92        -373        -208           3
       28389         -40        -298        -251          -4
       28390         -26        -266        -218          -2
       28391         -60        -288        -117           9
       28392         -82        -295         -64           9
       28393         -59        -252        -109          -3
       28394         -32        -209        -166          -7
       28395         -40        -200        -147           7
       28396         -69        -197         -72          16
       28397         -88        -176         -18           8
       28398         -88        -152         -11          -7
       28399         -74        -134         -18          -8
       28400         -55        -113          -4           0
       28401         -47         -91          29           5
       28402         -50         -72          44           0
       28403         -31         -33          12          -6
       28404          11          29         -29          -5
       28405          19          71          -6          -2
       28406         -35          55          83          -6
       28407         -83          21         142         -13
       28408         -61          17         105         -13
       28409          -7          34          28          -8
       28410           5          34           4          -5
       28411         -27          20          45          -5
       28412         -53          15          92          -7
       28413         -52          18         106          -6
       28414         -39          25         100          -3
       28415         -27          40          92          -1
       28416         -27          52          92           0
       28417         -40          46         101           1
       28418         -36          43          94           0
       28419          10          86          41          -2
       28420          60         148          -9          -4
       28421          54         154          20          -6
       28422          11         106         102          -5
       28423           5          81         128           0
       28424          47         112          70           5
       28425          77         146          17           5
       28426          59         141          37          -1
       28427          26         119         100          -3
       28428          15         116         142           3
       28429          18         131         146          10
       28430          17         149         138           9
       28431          17         159         137           2
       28432          14         156         154          -6
       28433           2         142         178         -11
       28434           3         144         163         -13
       28435          39         185          93         -13
       28436          80         229          42          -8
       28437          69         218          84          -4
       28438          20         168         167          -6
       28439          -7         149         186          -9
       28440           3         173         133          -5
       28441          13         192          93           4
       28442           4         184         118           8
       28443          -8         177         173           6
       28444         -12         189         209           0
       28445         -12         209         216          -5
       28446         -12         226         216          -5
       28447         -10         240         228          -3
       28448          -9         243         252          -1
       28449          -9         227         265          -4
       28450          13         218         240          -7
       28451          61         245         186          -9
       28452          82         273         166         -14
       28453          34         243         213         -20
       28454         -38         178         268         -20
       28455         -58         150         254         -15
       28456         -25         163         186          -9
       28457           1         152         142          -2
       28458         -20         100         163           5
       28459         -58          53         212           6
       28460         -72          37         232           4
       28461         -64          29         212           1
       28462         -60          14         184          -2
       28463         -67          -2         173          -3
       28464         -77         -22         180           0
       28465         -81         -56         172           4
       28466         -65         -76         117           1
       28467         -35         -60          43          -2
       28468         -32         -49          25           2
       28469         -78         -93          81           8
       28470        -123        -156         130           7
       28471        -113        -173         102           0
       28472         -77        -152          36          -5
       28473         -72        -148          14          -5
       28474        -100        -165          48           1
       28475        -118        -172          85          15
       28476        -108        -159          90          25
       28477         -86        -139          77          20
       28478         -69        -120          69          12
       28479         -70        -111          72          12
       28480         -89        -121          89          15
       28481         -93        -132          93          10
       28482         -50        -100          45           2
       28483           8         -36         -22           0
       28484          13         -10         -18           2
       28485         -37         -47          65           4
       28486         -66         -83         118           9
       28487         -34         -69          77          15
       28488          10         -40           7          19
       28489           7         -40          -3          15
       28490         -28         -51          45           8
       28491         -44         -47          89           4
       28492         -36         -38         101           5
       28493         -39         -39          94           8
       28494         -54         -38          86           9
       28495         -58         -28          88           5
       28496         -45         -28         105           2
       28497         -27         -34         108           8
       28498           4         -13          55          11
       28499          49          41         -26           5
       28500          64          74         -44          -2
       28501          20          44          20          -2
       28502         -33          -1          76          -4
       28503         -34          -2          52         -11
       28504           3          21         -19         -15
       28505          26          18         -56         -10
       28506          18          -4         -36          -2
       28507           1         -13          -4           2
       28508         -12          -8           3           1
       28509         -24          -7          -7           0
       28510         -27         -10         -13           3
       28511          -8          -3         -17           7
       28512          14           7         -19           2
       28513          13           2         -11          -7
       28514           9           2         -18          -8
       28515          38          42         -70          -2
       28516          76          94        -124          -3
       28517          63          91        -104          -5
       28518          14          38         -33           3
       28519           1          11         -17          15
       28520          43          38         -81          13
       28521          81          68        -141          -3
       28522          70          67        -127          -9
       28523          32          55         -77           0
       28524          12          59         -52           3
       28525          22          73         -57         -11
       28526          49          85         -58         -21
       28527          72          96         -53         -13
       28528          82         104         -54          -2
       28529          74         102         -58          -4
       28530          65          97         -70         -10
       28531          89         119        -113          -8
       28532         135         170        -164          -4
       28533         148         192        -160          -4
       28534         105         154         -93          -9
       28535          60         105         -43         -12
       28536          65         105         -69          -8
       28537          95         134        -128          -1
       28538         101         134        -144          -4
       28539          79         104        -108         -13
       28540          59          86         -77         -18
       28541          59          89         -82         -14
       28542          68          89         -90          -3
       28543          73          79         -79           2
       28544          70          73         -71          -1
       28545          60          74         -76          -8
       28546          50          66         -69         -10
       28547          54          51         -60          -8
       28548          83          68         -95          -8
       28549         115         122        -160         -10
       28550         111         148        -166          -8
       28551          69         107         -89           2
       28552          36          52         -22          12
       28553          49          45         -45          10
       28554          78          60        -115           0
       28555          71          42        -138          -5
       28556          32           0         -98          -8
       28557           0         -22         -54         -13
       28558          -3         -26         -44         -15
       28559           6         -39         -50          -5
       28560           5         -63         -50           9
       28561          -9         -77         -52          13
       28562         -30         -80         -51           7
       28563         -51         -95         -34           3
       28564         -54        -123         -29           0
       28565         -19        -128         -78          -5
       28566          34         -99        -146          -6
       28567          40         -90        -144           2
       28568         -16        -138         -68           9
       28569         -69        -194         -18           6
       28570         -59        -198         -58           1
       28571         -16        -175        -130           3
       28572          -7        -181        -142           4
       28573         -39        -215         -85          -2
       28574         -68        -240         -29          -5
       28575         -71        -242         -16           0
       28576         -65        -237         -19           2
       28577         -64        -231         -12           1
       28578         -68        -216          -3           4
       28579         -82        -206           7          13
       28580        -104        -215          27          20
       28581        -104        -217          27          20
       28582         -62        -171         -31          12
       28583         -19        -103         -95           0
       28584         -32         -84         -77          -7
       28585         -80        -120           9          -6
       28586         -91        -136          56          -4
       28587         -49        -100          16          -4
       28588         -12         -63         -41          -2
       28589         -23         -62         -34           3
       28590         -60         -75          25           4
       28591         -80         -71          69           1
       28592         -75         -53          71           1
       28593         -63         -38          66           6
       28594         -53         -31          78          11
       28595         -46         -21          89          12
       28596         -45         -10          87          12
       28597         -51         -11          86          16
       28598         -41         -10          79          16
       28599           4          27          40          10
       28600          48          82          -5           1
       28601          31          92           9          -5
       28602         -25          47          72          -8
       28603         -46          18          97         -10
       28604         -10          39          47          -6
       28605          25          65         -17           2
       28606          21          54         -20           5
       28607          -3          27          29          -3
       28608         -14          17          66         -12
       28609          -6          23          66         -10
       28610           3          31          56           0
       28611           3          38          54           5
       28612           3          49          49           2
       28613           7          53          38          -2
       28614           7          35          30          -1
       28615          13          13          10          -1
       28616          48          25         -50          -4
       28617          93          71        -115          -8
       28618          93          93        -112         -10
       28619          42          58         -45          -6
       28620           4          11           0           5
       28621          20           5         -29          13
       28622          54          25         -89           7
       28623          61          32        -104          -3
       28624          48          20         -62          -5
       28625          44          11         -13          -2
       28626          48          15           0          -2
       28627          40          23         -10          -4
       28628          13          28         -10          -7
       28629         -10          33          -2          -9
       28630          -9          42          -5          -8
       28631           4          42         -11          -5
       28632           8          27          -9          -1
       28633          19          22         -25           4
       28634          60          61         -75           9
       28635          90         109        -104          11
       28636          57          97         -55           4
       28637          -3          40          28          -6
       28638          -8          21          46          -8
       28639          37          50         -11          -1
       28640          59          59         -56           5
       28641          26          21         -32           1
       28642         -17         -15          20          -2
       28643         -27         -14          35           1
       28644         -16           3          21           7
       28645         -13           9          20           7
       28646         -18           9          33           5
       28647         -15          20          34           3
       28648          -9          31          33           3
       28649         -14          25          51           4
       28650         -17          17          59           7
       28651          16          47           8           7
       28652          70         107         -61           3
       28653          82         130         -56          -2
       28654          34          88          25          -3
       28655          -8          40          76          -1
       28656           2          44          34          -1
       28657          32          77         -41          -5
       28658          32          84         -56          -9
       28659           4          61          -1          -7
       28660         -17          46          60          -4
       28661         -18          52          78          -1
       28662         -14          59          73           0
       28663         -19          55          71           1
       28664         -23          49          68           2
       28665         -18          49          59          -1
       28666         -19          43          65          -5
       28667         -29          22          84          -4
       28668         -13          18          66           4
       28669          42          61           3           8
       28670          83         107         -31           1
       28671          53          94          17          -6
       28672          -7          43          81          -1
       28673         -15          28          71          12
       28674          29          56           5          16
       28675          49          64         -31           5
       28676          13          29           0          -5
       28677         -32          -7          50          -4
       28678         -35          -6          68           0
       28679          -7           9          64           1
       28680           7           7          62           4
       28681          -6          -2          65          10
       28682         -25           7          67           8
       28683         -37          19          82           2
       28684         -45           6         108          -1
       28685         -34         -11         100          -4
       28686          12          19          40         -11
       28687          53          74          -4         -16
       28688          27          77          39          -9
       28689         -48          17         117           6
       28690         -89         -37         124          13
       28691         -62         -48          51           5
       28692         -27         -58         -12          -7
       28693         -37         -99          -5         -10
       28694         -80        -143          34          -5
       28695        -107        -160          48           0
       28696        -102        -160          34           0
       28697         -80        -161          20          -2
       28698         -66        -158          19          -5
       28699         -74        -158          33          -5
       28700         -85        -171          42          -1
       28701         -58        -168           6           6
       28702           7        -111         -76           8
       28703          42         -43        -116           3
       28704           3         -41         -58          -3
       28705         -53         -92          22           1
       28706         -50        -116          19          10
       28707          -6         -98         -54           6
       28708           8         -91         -96         -10
       28709         -22        -107         -68         -17
       28710         -47        -112         -15          -5
       28711         -42         -92          14           8
       28712         -30         -75          14           5
       28713         -32         -71           1          -2
       28714         -45         -70          -6          -2
       28715         -60         -73           3          -1
       28716         -57         -74          -1         -10
       28717         -17         -47         -53         -18
       28718          36           2        -119         -10
       28719          43          19        -109           7
       28720          -3         -22         -20          14
       28721         -40         -61          39           9
       28722         -21         -52           0           5
       28723          25         -26         -69          12
       28724          41         -27         -79          19
       28725          17         -42         -33          17
       28726         -12         -39          10           9
       28727         -13         -24          19           2
       28728           7         -12           8           0
       28729          21          -3           0           3
       28730          11          -1          10           4
       28731          -8         -14          22          -1
       28732          -3         -18          -1          -3
       28733          38          20         -64           3
       28734          75          67        -102           6
       28735          66          59         -60          -2
       28736          23           6           8         -11
       28737           1         -22          14          -8
       28738          17          -4         -45           4
       28739          38          10         -88          16
       28740          35          -5         -71          17
       28741           9         -24         -29           7
       28742         -11         -28         -10          -2
       28743          -4         -24         -18          -2
       28744          23         -20         -30           0
       28745          42         -12         -32          -5
       28746          26         -12         -16         -11
       28747          -8         -30          -2          -8
       28748          -8         -36         -34          -1
       28749          43           4        -107          -3
       28750          85          52        -138         -10
       28751          58          43         -78          -9
       28752          -1          -8          -1          -1
       28753         -12         -27          -5           1
       28754          32          -5         -80          -4
       28755          59           2        -132          -6
       28756          32         -25        -111          -4
       28757          -6         -44         -54           0
       28758         -12         -34         -17           5
       28759           4         -16         -14           7
       28760          12         -10         -27           2
       28761           5         -10         -38          -2
       28762         -11         -14         -29           2
       28763         -25         -22          -3           5
       28764          -9         -17          -6           1
       28765          48          22         -61          -6
       28766          93          70        -106          -8
       28767          69          68         -72          -7
       28768           8          24           6          -5
       28769         -10           5          26          -3
       28770          15          27         -27          -1
       28771          28          41         -69           0
       28772           9          25         -49          -1
       28773          -6          13          -2          -3
       28774          -3          25          21          -8
       28775           2          37          23         -11
       28776           1          41          21          -8
       28777           7          53          13          -1
       28778          13          68          11           8
       28779           3          64          33          10
       28780          -4          58          45           3
       28781          31          92          -1          -5
       28782          80         147         -61          -6
       28783          73         158         -41          -1
       28784          15         118          49           4
       28785         -12          88          87           9
       28786          22          97          29          11
       28787          53         107         -30           5
       28788          33          97          -5          -3
       28789          -9          88          65          -1
       28790         -23          94         105          10
       28791         -18          93         111          14
       28792         -24          64         103           7
       28793         -37          36          83          -1
       28794         -37          43          75          -8
       28795         -32          63         113         -15
       28796         -23          61         136         -17
       28797          13          60          68         -16
       28798          69          94         -25         -18
       28799          84         126         -20         -20
       28800          46         122          62         -14
       28801          19         120          91          -4
       28802          46         152          36           0
       28803          86         185         -18           1
       28804          92         190          -8          -1
       28805          70         187          46          -6
       28806          53         197          86         -10
       28807          51         205          90         -10
       28808          55         196          75          -5
       28809          49         177          64          -2
       28810          25         152          72          -6
       28811           6         131          71         -13
       28812          32         140          22         -14
       28813          87         174         -51         -11
       28814          98         174         -67          -6
       28815          49         113         -12          -4
       28816          12          50          26          -4
       28817          39          36         -16          -7
       28818          83          43         -85          -9
       28819          77          25        -102          -8
       28820          37          -8         -60          -1
       28821          13         -25         -20           9
       28822           9         -25         -16          13
       28823           2         -23         -30           7
       28824          -9         -25         -36           1
       28825          -9         -36         -31           1
       28826          -4         -51         -30           1
       28827          10         -45         -61           0
       28828          40          -7        -114          -2
       28829          58          24        -129          -7
       28830          28           3         -68          -9
       28831         -22         -41           0          -6
       28832         -35         -51         -11           1
       28833          -8         -31         -84           5
       28834          13         -30        -122           8
       28835           5         -53         -86          13
       28836         -15         -71         -26          16
       28837         -34         -74           8          11
       28838         -50         -73          16           4
       28839         -63         -72          31          10
       28840         -79         -75          73          17
       28841        -102         -91         115           8
       28842        -105        -102         104         -10
       28843         -63         -74          40         -14
       28844         -15         -29           2          -1
       28845         -25         -30          49          10
       28846         -75         -74         119           5
       28847         -89         -96         120          -6
       28848         -55         -82          61         -12
       28849         -39         -75          23         -10
       28850         -66         -89          45          -7
       28851         -92         -94          91          -6
       28852         -84         -81         116          -6
       28853         -65         -68         119          -5
       28854         -59         -59         117          -3
       28855         -69         -43         125           3
       28856         -87         -29         148           8
       28857         -94         -21         161          10
       28858         -67           7         131          10
       28859         -31          50          98          11
       28860         -40          53         134          10
       28861         -85          10         213           2
       28862         -99         -16         236          -5
       28863         -58          11         180          -4
       28864         -16          42         125          -1
       28865         -23          35         129          -2
       28866         -59          14         164          -2
       28867         -74          20         185           5
       28868         -51          58         185          13
       28869         -20         104         177          11
       28870         -18         125         182           0
       28871         -40         109         196          -5
       28872         -43          93         180           3
       28873          -9         117         116           5
       28874          16         149          72          -1
       28875         -17         124         117          -1
       28876         -75          54         201          10
       28877         -92          12         218          13
       28878         -64          21         161           3
       28879         -46          35         124          -3
       28880         -61          27         155           5
       28881         -82          10         208          18
       28882         -90          -5         224          24
       28883         -88         -21         198          19
       28884         -79         -35         162          14
       28885         -64         -57         132          16
       28886         -60         -98         106          18
       28887         -63        -133          72           8
       28888         -46        -119          27          -7
       28889         -14         -84           0         -11
       28890         -17         -98          22          -3
       28891         -60        -149          62           1
       28892         -81        -157          55          -3
       28893         -45        -106          -7          -3
       28894           2         -70         -61           2
       28895           2         -88         -50          -2
       28896         -40        -128           9         -11
       28897         -80        -159          59          -9
       28898         -98        -184          69           5
       28899        -101        -210          55          15
       28900        -103        -238          46          18
       28901        -115        -276          42          17
       28902        -118        -305           2          14
       28903         -81        -288         -89           8
       28904         -30        -244        -161           3
       28905         -36        -251        -143           3
       28906        -102        -322         -83           3
       28907        -142        -379         -90           4
       28908        -114        -382        -177           8
       28909         -69        -378        -257          14
       28910         -58        -407        -272          19
       28911         -72        -444        -259          23
       28912         -79        -458        -271          23
       28913         -72        -450        -309          18
       28914         -57        -430        -339          15
       28915         -41        -408        -341          15
       28916         -26        -395        -336          15
       28917           5        -370        -372           8
       28918          64        -300        -448          -2
       28919         112        -214        -486          -7
       28920         105        -184        -435          -2
       28921          67        -212        -359           8
       28922          62        -220        -354          13
       28923         104        -173        -413          12
       28924         151        -118        -447           8
       28925         165         -95        -413           5
       28926         146         -92        -359           1
       28927         122         -84        -340          -8
       28928         123         -63        -355         -12
       28929         144         -40        -366          -2
       28930         153         -33        -351          12
       28931         137         -43        -334          11
       28932         140         -22        -357          -4
       28933         188          58        -414         -13
       28934         228         138        -433          -8
       28935         207         148        -377           1
       28936         168         112        -313          -2
       28937         180         112        -321         -13
       28938         227         156        -380         -23
       28939         244         183        -406         -26
       28940         217         167        -371         -22
       28941         188         143        -319         -14
       28942         185         140        -281          -7
       28943         190         154        -254          -5
       28944         185         169        -232          -4
       28945         169         181        -210          -4
       28946         148         180        -174          -7
       28947         137         175        -145         -12
       28948         158         196        -159         -15
       28949         196         244        -187         -14
       28950         192         262        -152         -10
       28951         131         214         -56           0
       28952          80         154           4           6
       28953          88         147         -22           0
       28954         124         171         -78         -10
       28955         129         175         -89         -13
       28956          93         155         -52          -7
       28957          55         135          -9          -2
       28958          35         114          17          -3
       28959          26          84          36          -6
       28960          13          58          53          -3
       28961          -6          45          77           2
       28962         -28          36         109          -1
       28963         -36          35         121         -13
       28964         -14          67          90         -24
       28965          17         118          60         -23
       28966           8         132          99         -11
       28967         -41          91         182          -2
       28968         -72          54         217          -2
       28969         -56          62         180          -7
       28970         -34          82         143          -7
       28971         -51          74         170          -8
       28972         -88          54         236         -12
       28973        -104          50         286         -13
       28974         -96          64         307          -9
       28975         -90          87         321          -9
       28976         -96         116         334         -10
       28977        -104         136         347          -4
       28978        -104         145         361           8
       28979         -81         174         351           8
       28980         -36         242         311          -5
       28981         -11         300         295         -19
       28982         -39         291         343         -21
       28983         -81         243         393         -12
       28984         -71         223         363          -2
       28985         -16         235         274           0
       28986          15         231         212          -4
       28987         -13         193         212          -8
       28988         -57         148         232          -8
       28989         -69         127         233          -5
       28990         -48         138         218           1
       28991         -29         170         210           1
       28992         -28         195         215          -8
       28993         -35         192         226         -12
       28994         -32         172         225          -6
       28995          -5         178         181          -3
       28996          37         221         111         -14
       28997          48         244          87         -21
       28998           9         200         136         -11
       28999         -33         131         185           4
       29000         -26         109         161           5
       29001          11         126          97          -3
       29002          23         123          74          -5
       29003           0          93         106           2
       29004         -28          69         145           6
       29005         -45          60         163           2
       29006         -63          51         172           0
       29007         -85          37         177           3
       29008        -101          16         180           3
       29009        -101         -20         182          -1
       29010         -77         -50         157          -2
       29011         -29         -30          87           4
       29012           2          23          35          12
       29013         -27          40          80          17
       29014         -83          14         173          14
       29015         -89          13         191           9
       29016         -41          53         119           6
       29017          -6          78          61           8
       29018         -20          63          79          11
       29019         -54          50         133          10
       29020         -66          73         163           4
       29021         -41         120         161          -4
       29022          -1         166         154          -4
       29023          15         187         158           4
       29024          -6         171         165           6
       29025         -20         154         147           0
       29026          17         178          96          -3
       29027          66         218          58          -1
       29028          52         206          84          -2
       29029         -12         137         139          -4
       29030         -43          82         145          -4
       29031         -13          72          93          -6
       29032          18          73          52          -8
       29033           2          53          65          -1
       29034         -39          22         106           6
       29035         -64          -3         129           1
       29036         -63         -17         122          -5
       29037         -54         -18         103          -3
       29038         -55         -17         100          -1
       29039         -70         -29         116          -5
       29040         -71         -37         116          -5
       29041         -34          -3          72           3
       29042           7          47          26          11
       29043         -13          39          46           8
       29044         -79         -27         115          -1
       29045        -109         -71         145          -4
       29046         -75         -64         106           3
       29047         -35         -57          64           9
       29048         -40         -82          75           4
       29049         -70        -114         110          -7
       29050         -86        -126         125         -13
       29051         -87        -121         125         -11
       29052         -84        -109         128          -6
       29053         -78         -96         129          -2
       29054         -76        -102         116           2
       29055         -73        -128          84           3
       29056         -51        -140          20           0
       29057          -8        -112         -69          -2
       29058          14         -93        -123           3
       29059         -10        -136        -109           8
       29060         -45        -208         -80           7
       29061         -38        -237        -104           3
       29062           6        -221        -169           7
       29063          40        -205        -209          14
       29064          35        -191        -191          12
       29065          13        -160        -145           4
       29066          -1        -127        -113           2
       29067          -2        -114        -106           8
       29068           5        -109        -102          10
       29069          13         -97         -90           9
       29070          15         -91         -83          12
       29071          19         -83        -108          18
       29072          47         -45        -162          14
       29073          82          -6        -196           2
       29074          73         -31        -168          -4
       29075          23        -112        -115           1
       29076          -7        -173        -111          10
       29077          10        -191        -174          18
       29078          24        -222        -237          21
       29079          -6        -283        -239          17
       29080         -50        -330        -190           9
       29081         -69        -339        -145           5
       29082         -66        -329        -127           7
       29083         -62        -315        -119          10
       29084         -62        -298        -101          13
       29085         -63        -277         -75          14
       29086         -56        -242         -63          13
       29087         -29        -174         -92          11
       29088           7         -91        -134          12
       29089           8         -53        -113          16
       29090         -33         -78         -24          13
       29091         -63        -105          42           5
       29092         -45         -90          14          -2
       29093         -10         -66         -54          -6
       29094          -6         -75         -73          -2
       29095         -28         -96         -32           6
       29096         -48        -101          12          10
       29097         -56         -98          21           3
       29098         -59        -105           3          -7
       29099         -56        -110         -16          -5
       29100         -49         -98         -18           4
       29101         -46         -80          -9           4
       29102         -40         -60         -20          -4
       29103          -5         -21         -76         -11
       29104          43          23        -141         -11
       29105          49          22        -142          -9
       29106           6         -33         -78          -6
       29107         -23         -83         -42          -3
       29108           2         -94         -92           1
       29109          38         -99        -169           4
       29110          35        -128        -190           8
       29111           8        -161        -154          15
       29112          -8        -174        -119          21
       29113         -14        -173        -108          17
       29114         -23        -173        -103           7
       29115         -25        -164         -96           3
       29116         -13        -139         -89           7
       29117          -6        -118         -76           5
       29118         -13        -118         -71          -2
       29119          -4        -108         -98          -6
       29120          31         -63        -143          -6
       29121          48         -24        -142          -7
       29122          21         -33         -78          -4
       29123          -8         -58         -24           5
       29124           6         -47         -51           7
       29125          43         -18        -125          -5
       29126          53         -16        -155         -15
       29127          32         -30        -112         -11
       29128          17         -24         -53          -3
       29129          24          -3         -25          -2
       29130          34           8         -16          -4
       29131          35          15          -2          -2
       29132          33          27          10           3
       29133          30          25          14           8
       29134          21           2          22          10
       29135          20          -4          20          10
       29136          47          42         -17          10
       29137          78         106         -59           8
       29138          66         121         -35           4
       29139          24          92          44           1
       29140          11          81          81           1
       29141          43         116          31           3
       29142          73         153         -44           6
       29143          71         166         -71           4
       29144          59         170         -54          -1
       29145          69         180         -50          -6
       29146          90         182         -78          -4
       29147          96         176        -109           0
       29148          91         178        -121          -5
       29149          89         172        -121         -12
       29150          87         132        -122          -8
       29151          83          81        -141          -1
       29152         101          81        -189          -9
       29153         137         125        -231         -24
       29154         144         137        -207         -26
       29155         101          98        -127         -20
       29156          60          81         -80         -21
       29157          72         116        -116         -26
       29158         111         135        -176         -24
       29159         119          98        -182         -15
       29160          92          50        -132          -7
       29161          66          42         -84          -6
       29162          61          62         -72          -8
       29163          69          77         -81          -7
       29164          84          86         -93          -3
       29165          87          93         -95          -3
       29166          72          93         -78          -6
       29167          68         104         -74         -13
       29168         113         154        -123         -18
       29169         174         223        -189         -16
       29170         179         244        -187         -10
       29171         134         213        -126          -8
       29172         119         204        -101         -10
       29173         164         247        -149         -11
       29174         207         285        -202          -9
       29175         201         270        -202          -8
       29176         172         237        -164          -4
       29177         161         240        -133           1
       29178         168         272        -127           0
       29179         170         291        -132          -7
       29180         158         275        -128         -16
       29181         137         234        -105         -21
       29182         119         191         -86         -20
       29183         131         178        -112         -16
       29184         171         207        -168         -10
       29185         182         228        -168          -7
       29186         122         186         -81          -8
       29187          44         112           9          -8
       29188          23          81          23          -7
       29189          49         100          -3          -8
       29190          54         118          16          -9
       29191          17         115          98          -4
       29192         -25         105         190           3
       29193         -45          96         253           8
       29194         -53          89         289           5
       29195         -61          93         314          -6
       29196         -73         108         338         -16
       29197         -83         115         359         -12
       29198         -77         122         344           2
       29199         -40         156         278           8
       29200           5         196         211           2
       29201           7         188         206          -5
       29202         -38         133         260         -13
       29203         -79          93         305         -21
       29204         -82          92         287         -23
       29205         -72          91         213         -15
       29206         -78          70         155          -6
       29207         -92          57         170          -5
       29208         -86          71         222          -9
       29209         -65          91         234         -12
       29210         -53          96         201          -7
       29211         -63          81         182           1
       29212         -85          53         194           8
       29213         -95          29         182          10
       29214         -76          31         112           4
       29215         -48          42          38          -2
       29216         -52           9          33           4
       29217         -93         -83          76          19
       29218        -124        -166          86          24
       29219        -119        -189          36          10
       29220        -102        -182         -18          -3
       29221        -106        -192         -24           6
       29222        -132        -214          13          22
       29223        -151        -223          57          18
       29224        -145        -213          81           2
       29225        -119        -190          84           4
       29226         -96        -161          81          19
       29227         -94        -145          82          23
       29228         -92        -143          72          14
       29229         -64        -121          34          13
       29230         -29         -66           2          20
       29231         -38         -32          31          16
       29232         -88         -60         104           0
       29233        -117        -107         135         -12
       29234         -96        -118          87         -10
       29235         -68        -114          12           1
       29236         -67        -135         -13          15
       29237         -79        -168          15          24
       29238         -83        -186          41          17
       29239         -84        -200          27           0
       29240         -83        -225          -9          -6
       29241         -83        -254         -27           3
       29242         -94        -279         -19          12
       29243        -110        -301         -21           7
       29244         -95        -298         -67           0
       29245         -52        -263        -127           7
       29246         -41        -247        -125          20
       29247         -91        -286         -51          20
       29248        -143        -327           9           8
       29249        -139        -318          -4           3
       29250        -108        -296         -48          11
       29251        -111        -316         -45          20
       29252        -154        -360          12          22
       29253        -197        -383          69          19
       29254        -210        -378          86          14
       29255        -198        -364          75           9
       29256        -188        -358          77          13
       29257        -201        -363         100          24
       29258        -211        -367         108          26
       29259        -176        -343          68          19
       29260        -114        -297          18          13
       29261        -101        -283          24          12
       29262        -153        -320          79          14
       29263        -197        -355         105          14
       29264        -178        -347          67          16
       29265        -133        -317          19          20
       29266        -122        -299          18          24
       29267        -140        -289          59          22
       29268        -149        -273          99           9
       29269        -138        -252         116          -4
       29270        -129        -237         122          -5
       29271        -137        -230         135           5
       29272        -151        -229         155          13
       29273        -137        -210         154          15
       29274         -76        -150         110          12
       29275         -11         -76          71           8
       29276          -8         -47          97           7
       29277         -57         -66         166          11
       29278         -83         -69         192          15
       29279         -58         -38         151          11
       29280         -32         -14         115           0
       29281         -48         -18         137          -9
       29282         -79         -19         190          -6
       29283         -86           7         227           7
       29284         -69          48         243          13
       29285         -52          92         255           5
       29286         -44         132         265          -1
       29287         -44         158         270           4
       29288         -28         179         255           3
       29289          27         223         204         -13
       29290          95         287         139         -22
       29291         108         317         122         -12
       29292          63         288         155          -5
       29293          35         248         160         -15
       29294          66         238          93         -26
       29295         110         231           8         -20
       29296         113         193         -22         -10
       29297          82         140           2          -9
       29298          58         107          23         -13
       29299          55         102          10         -13
       29300          69         122         -22          -9
       29301          92         160         -53          -4
       29302         111         198         -78           1
       29303         115         216        -105           5
       29304         125         223        -144           2
       29305         173         256        -207          -7
       29306         229         304        -265         -10
       29307         223         308        -264          -6
       29308         162         247        -213          -6
       29309         128         177        -185         -13
       29310         151         149        -220         -16
       29311         173         146        -271          -4
       29312         153         129        -276           9
       29313         125         104        -233           9
       29314         118          95        -187          -2
       29315         118         100        -165          -9
       29316         107         115        -162          -9
       29317         100         135        -172          -4
       29318         113         154        -182           3
       29319         134         156        -178           6
       29320         143         153        -171           3
       29321         153         182        -196          -4
       29322         185         254        -248         -14
       29323         215         310        -259         -24
       29324         202         299        -193         -30
       29325         167         259        -121         -25
       29326         163         260        -124         -16
       29327         193         295        -183         -13
       29328         209         315        -209         -20
       29329         191         317        -170         -26
       29330         173         331        -117         -25
       29331         178         357         -92         -19
       29332         190         375         -83         -16
       29333         193         382         -67         -11
       29334         190         392         -52          -3
       29335         185         392         -44          -2
       29336         166         368         -35         -11
       29337         142         337         -37         -17
       29338         145         341         -74         -17
       29339         174         376        -113         -21
       29340         177         381         -89         -27
       29341         133         328         -12         -26
       29342          87         264          30         -19
       29343          88         237          -4         -12
       29344         119         223         -62          -7
       29345         128         186         -75          -6
       29346         100         140         -40         -15
       29347          68         112          -7         -24
       29348          56          99          -2         -22
       29349          57          84         -10         -10
       29350          52          67          -7           3
       29351          36          50          10           9
       29352          12          24          34           7
       29353          -2          -3          44          -2
       29354          13           4          12         -11
       29355          41          47         -38         -14
       29356          38          64         -33         -11
       29357          -8          14          41          -5
       29358         -52         -54          96          -3
       29359         -54         -76          70          -6
       29360         -33         -69          10          -7
       29361         -35         -88          -5           1
       29362         -68        -132          33          14
       29363         -97        -166          69          22
       29364        -102        -183          74          21
       29365         -95        -200          63          17
       29366        -104        -223          63          15
       29367        -136        -247          77          17
       29368        -166        -270          80          13
       29369        -156        -273          47           2
       29370        -109        -240         -10          -5
       29371         -82        -208         -31           1
       29372        -115        -220          14           9
       29373        -161        -258          70           7
       29374        -155        -267          63           0
       29375        -108        -246           0          -1
       29376         -87        -240         -48           6
       29377        -115        -263         -32          15
       29378        -148        -287          21          19
       29379        -152        -289          53          22
       29380        -134        -274          54          24
       29381        -119        -263          55          18
       29382        -121        -271          70           8
       29383        -136        -290          71           8
       29384        -134        -283          27          15
       29385         -96        -229         -34          11
       29386         -54        -175         -48           0
       29387         -55        -174           2           3
       29388         -82        -203          53          17
       29389         -79        -198          44          20
       29390         -45        -161          -4          14
       29391         -29        -141         -29           9
       29392         -47        -152          -6           7
       29393         -72        -166          32           7
       29394         -80        -164          41          11
       29395         -71        -149          24          12
       29396         -57        -128          17           3
       29397         -52        -115          31          -9
       29398         -60        -117          33         -10
       29399         -53        -105         -10          -3
       29400         -17         -50         -76           1
       29401          12           5         -97          -2
       29402          -2          -4         -55          -6
       29403         -24         -50         -11          -6
       29404         -12         -58         -26          -6
       29405          18         -26         -80          -7
       29406          23         -11        -109          -8
       29407           3         -27         -88          -7
       29408         -12         -38         -47          -2
       29409         -15         -32         -23           3
       29410         -15         -20         -20           3
       29411         -12          -8         -20          -2
       29412          -2           4         -10          -6
       29413           9           6           0          -1
       29414          22          11         -18          13
       29415          56          50         -75          23
       29416          98         107        -122          14
       29417          97         117        -101          -6
       29418          47          67         -36         -14
       29419          13          28          -8          -3
       29420          36          37         -42           6
       29421          76          51         -85           3
       29422          75          37         -84          -4
       29423          43          20         -47          -3
       29424          20          23         -15           1
       29425          12          26           1           4
       29426           0          19           9           5
       29427         -12          16          14           6
       29428         -15          16          16           6
       29429         -16           1          27           5
       29430          -9         -10          30           2
       29431          29          22         -10          -3
       29432          76          79         -65          -6
       29433          70          87         -61           1
       29434           8          36           1          11
       29435         -32          -2          29          12
       29436          -8           9         -19           7
       29437          31          19         -76           7
       29438          31         -10         -69           8
       29439           3         -48         -20           4
