# Supplementary material for: Characterization and automatic classification of preterm and term uterine records
Source: PLoS One. 2018 Aug 28;13(8):e0202125. doi: 10.1371/journal.pone.0202125 (PMC6112643; doi:10.1371/journal.pone.0202125)
Supplement: S2 File — (TXT) [file pone.0202125.s008.txt]

Dataset:            TPEHGT DS
Record:             tpehgt_n002
Sampling frequency: 20 smp/sec/sig
Dummy interval:     9
Power spectra:      Hanning, DFT, squared, smoothed over 0.1 Hz, normalized
Frequency range:    0 - 5.0 Hz


Frequency        S1        S2        S3      TOCO
         0    0.0037    0.0005    0.0016    0.0009
    0.0098    0.0053    0.0039    0.0030    0.0037
    0.0195    0.0115    0.0050    0.0129    0.0047
    0.0293    0.0190    0.0315    0.0663    0.0250
    0.0391    0.0208    0.1181    0.1130    0.0808
    0.0488    0.2549    0.1304    0.2298    0.1808
    0.0586    0.4328    0.2929    0.6522    0.3582
    0.0684    0.4918    0.6497    0.7330    0.5055
    0.0781    0.5898    0.6887    0.7558    0.5998
    0.0879    0.6275    0.7141    0.8341    0.6067
    0.0977    0.7007    0.7247    0.9122    0.6083
    0.1074    0.8131    0.7782    0.9395    0.7659
    0.1172    0.8822    0.8031    0.9527    0.8419
    0.1270    0.8885    0.8826    0.9842    0.9140
    0.1367    0.9070    0.9840    1.0000    1.0000
    0.1465    1.0000    0.9678    0.9588    0.9836
    0.1562    0.9740    1.0000    0.8986    0.8961
    0.1660    0.8580    0.8679    0.5185    0.7294
    0.1758    0.8484    0.6058    0.4452    0.6533
    0.1855    0.7844    0.6343    0.4392    0.6163
    0.1953    0.7804    0.6194    0.3851    0.6366
    0.2051    0.7188    0.6104    0.3302    0.6420
    0.2148    0.6281    0.6058    0.3283    0.5010
    0.2246    0.6121    0.6269    0.3164    0.4278
    0.2344    0.6007    0.5470    0.2783    0.3816
    0.2441    0.6346    0.5204    0.2204    0.3327
    0.2539    0.6161    0.5447    0.2137    0.3298
    0.2637    0.4266    0.5003    0.1488    0.3301
    0.2734    0.3879    0.4701    0.1136    0.3215
    0.2832    0.3604    0.3826    0.1092    0.3186
    0.2930    0.3351    0.3214    0.0971    0.3175
    0.3027    0.3192    0.3126    0.0776    0.2921
    0.3125    0.3205    0.3244    0.0546    0.2943
    0.3223    0.3051    0.3006    0.0293    0.2842
    0.3320    0.2567    0.2717    0.0286    0.2824
    0.3418    0.2612    0.2713    0.0285    0.2559
    0.3516    0.2064    0.1920    0.0385    0.2665
    0.3613    0.1338    0.1292    0.0443    0.3123
    0.3711    0.1140    0.1230    0.0427    0.3029
    0.3809    0.0920    0.1266    0.0373    0.3013
    0.3906    0.0751    0.1228    0.0345    0.2601
    0.4004    0.0700    0.1205    0.0297    0.2608
    0.4102    0.0551    0.1264    0.0268    0.2859
    0.4199    0.0438    0.1167    0.0273    0.2800
    0.4297    0.0362    0.0933    0.0265    0.2857
    0.4395    0.0333    0.0757    0.0255    0.2918
    0.4492    0.0306    0.0779    0.0267    0.2961
    0.4590    0.0265    0.0603    0.0157    0.2500
    0.4688    0.0237    0.0389    0.0094    0.2076
    0.4785    0.0252    0.0404    0.0115    0.2031
    0.4883    0.0249    0.0365    0.0120    0.2047
    0.4980    0.0246    0.0381    0.0125    0.1789
    0.5078    0.0254    0.0362    0.0135    0.1221
    0.5176    0.0262    0.0298    0.0127    0.0966
    0.5273    0.0259    0.0259    0.0129    0.0953
    0.5371    0.0265    0.0271    0.0129    0.0861
    0.5469    0.0243    0.0268    0.0127    0.0810
    0.5566    0.0225    0.0243    0.0108    0.0931
    0.5664    0.0219    0.0261    0.0099    0.0874
    0.5762    0.0204    0.0214    0.0100    0.0504
    0.5859    0.0224    0.0157    0.0089    0.0579
    0.5957    0.0272    0.0195    0.0068    0.0696
    0.6055    0.0229    0.0187    0.0073    0.0753
    0.6152    0.0189    0.0176    0.0069    0.0792
    0.6250    0.0153    0.0173    0.0069    0.0886
    0.6348    0.0178    0.0186    0.0072    0.0925
    0.6445    0.0194    0.0169    0.0074    0.1033
    0.6543    0.0187    0.0170    0.0072    0.1030
    0.6641    0.0203    0.0176    0.0071    0.0904
    0.6738    0.0210    0.0172    0.0069    0.0860
    0.6836    0.0208    0.0171    0.0075    0.1109
    0.6934    0.0175    0.0172    0.0064    0.1099
    0.7031    0.0137    0.0142    0.0067    0.1029
    0.7129    0.0149    0.0107    0.0067    0.1198
    0.7227    0.0159    0.0156    0.0072    0.1458
    0.7324    0.0163    0.0171    0.0063    0.1610
    0.7422    0.0127    0.0162    0.0056    0.1710
    0.7520    0.0122    0.0172    0.0059    0.1573
    0.7617    0.0148    0.0175    0.0057    0.1734
    0.7715    0.0140    0.0183    0.0061    0.1797
    0.7812    0.0133    0.0199    0.0067    0.1885
    0.7910    0.0135    0.0225    0.0074    0.1746
    0.8008    0.0136    0.0230    0.0076    0.1665
    0.8105    0.0131    0.0222    0.0083    0.1938
    0.8203    0.0117    0.0216    0.0075    0.1988
    0.8301    0.0104    0.0160    0.0065    0.1766
    0.8398    0.0106    0.0146    0.0065    0.1544
    0.8496    0.0110    0.0142    0.0061    0.1399
    0.8594    0.0090    0.0130    0.0057    0.1590
    0.8691    0.0072    0.0122    0.0058    0.1476
    0.8789    0.0098    0.0115    0.0060    0.1448
    0.8887    0.0111    0.0090    0.0055    0.1286
    0.8984    0.0107    0.0064    0.0046    0.1180
    0.9082    0.0099    0.0059    0.0043    0.1140
    0.9180    0.0088    0.0064    0.0036    0.0953
    0.9277    0.0086    0.0063    0.0037    0.0864
    0.9375    0.0086    0.0064    0.0035    0.0853
    0.9473    0.0085    0.0058    0.0036    0.0876
    0.9570    0.0083    0.0061    0.0036    0.0960
    0.9668    0.0080    0.0050    0.0040    0.0830
    0.9766    0.0069    0.0041    0.0041    0.0755
    0.9863    0.0043    0.0042    0.0037    0.0709
    0.9961    0.0033    0.0041    0.0029    0.0816
    1.0059    0.0029    0.0036    0.0024    0.0960
    1.0156    0.0028    0.0033    0.0025    0.1075
    1.0254    0.0026    0.0030    0.0020    0.1016
    1.0352    0.0031    0.0030    0.0021    0.0845
    1.0449    0.0050    0.0033    0.0023    0.0782
    1.0547    0.0057    0.0039    0.0025    0.0724
    1.0645    0.0069    0.0044    0.0027    0.0643
    1.0742    0.0078    0.0051    0.0032    0.0586
    1.0840    0.0083    0.0053    0.0035    0.0658
    1.0938    0.0089    0.0055    0.0037    0.1024
    1.1035    0.0104    0.0068    0.0037    0.1113
    1.1133    0.0122    0.0077    0.0037    0.1109
    1.1230    0.0158    0.0086    0.0040    0.1155
    1.1328    0.0247    0.0110    0.0052    0.1132
    1.1426    0.0330    0.0130    0.0069    0.1114
    1.1523    0.0354    0.0134    0.0080    0.1222
    1.1621    0.0378    0.0129    0.0086    0.1397
    1.1719    0.0422    0.0132    0.0098    0.1690
    1.1816    0.0450    0.0129    0.0096    0.1755
    1.1914    0.0474    0.0137    0.0096    0.1882
    1.2012    0.0475    0.0132    0.0097    0.1810
    1.2109    0.0536    0.0143    0.0113    0.1626
    1.2207    0.0592    0.0145    0.0124    0.1633
    1.2305    0.0750    0.0183    0.0159    0.1855
    1.2402    0.0770    0.0198    0.0165    0.1992
    1.2500    0.0715    0.0203    0.0159    0.1995
    1.2598    0.0703    0.0209    0.0155    0.1956
    1.2695    0.0708    0.0216    0.0151    0.1962
    1.2793    0.0667    0.0213    0.0139    0.1971
    1.2891    0.0630    0.0208    0.0132    0.2069
    1.2988    0.0612    0.0206    0.0126    0.1956
    1.3086    0.0616    0.0217    0.0122    0.1828
    1.3184    0.0540    0.0191    0.0105    0.2040
    1.3281    0.0467    0.0181    0.0094    0.2061
    1.3379    0.0273    0.0135    0.0056    0.1715
    1.3477    0.0171    0.0096    0.0043    0.1510
    1.3574    0.0141    0.0075    0.0028    0.1516
    1.3672    0.0108    0.0060    0.0018    0.1505
    1.3770    0.0067    0.0052    0.0016    0.1444
    1.3867    0.0049    0.0045    0.0014    0.1227
    1.3965    0.0048    0.0045    0.0012    0.1097
    1.4062    0.0039    0.0040    0.0013    0.1015
    1.4160    0.0033    0.0029    0.0012    0.0830
    1.4258    0.0033    0.0026    0.0012    0.0610
    1.4355    0.0033    0.0025    0.0012    0.0440
    1.4453    0.0034    0.0023    0.0011    0.0427
    1.4551    0.0029    0.0021    0.0007    0.0566
    1.4648    0.0026    0.0018    0.0006    0.0738
    1.4746    0.0029    0.0018    0.0005    0.0798
    1.4844    0.0029    0.0018    0.0005    0.0742
    1.4941    0.0029    0.0019    0.0005    0.0666
    1.5039    0.0030    0.0020    0.0005    0.0696
    1.5137    0.0030    0.0017    0.0005    0.0703
    1.5234    0.0018    0.0015    0.0005    0.0703
    1.5332    0.0017    0.0015    0.0005    0.0777
    1.5430    0.0017    0.0016    0.0005    0.0873
    1.5527    0.0018    0.0017    0.0004    0.0877
    1.5625    0.0018    0.0017    0.0004    0.0736
    1.5723    0.0019    0.0018    0.0005    0.0551
    1.5820    0.0020    0.0023    0.0006    0.0432
    1.5918    0.0025    0.0022    0.0005    0.0384
    1.6016    0.0025    0.0022    0.0005    0.0380
    1.6113    0.0026    0.0022    0.0006    0.0396
    1.6211    0.0030    0.0022    0.0006    0.0481
    1.6309    0.0031    0.0021    0.0006    0.0472
    1.6406    0.0035    0.0019    0.0006    0.0402
    1.6504    0.0044    0.0019    0.0007    0.0312
    1.6602    0.0044    0.0018    0.0007    0.0297
    1.6699    0.0043    0.0017    0.0007    0.0313
    1.6797    0.0043    0.0015    0.0007    0.0319
    1.6895    0.0040    0.0009    0.0006    0.0324
    1.6992    0.0037    0.0010    0.0006    0.0343
    1.7090    0.0036    0.0011    0.0006    0.0376
    1.7188    0.0035    0.0010    0.0005    0.0383
    1.7285    0.0035    0.0010    0.0005    0.0454
    1.7383    0.0036    0.0011    0.0005    0.0632
    1.7480    0.0030    0.0012    0.0004    0.0808
    1.7578    0.0020    0.0012    0.0003    0.0979
    1.7676    0.0016    0.0013    0.0003    0.1147
    1.7773    0.0015    0.0015    0.0003    0.1368
    1.7871    0.0014    0.0014    0.0002    0.1432
    1.7969    0.0013    0.0014    0.0002    0.1511
    1.8066    0.0012    0.0012    0.0002    0.1518
    1.8164    0.0014    0.0011    0.0001    0.1490
    1.8262    0.0019    0.0011    0.0001    0.1412
    1.8359    0.0021    0.0010    0.0002    0.1351
    1.8457    0.0020    0.0009    0.0002    0.1374
    1.8555    0.0021    0.0007    0.0002    0.1264
    1.8652    0.0022    0.0007    0.0004    0.1091
    1.8750    0.0022    0.0006    0.0004    0.0937
    1.8848    0.0023    0.0004    0.0004    0.0749
    1.8945    0.0024    0.0004    0.0004    0.0745
    1.9043    0.0024    0.0004    0.0004    0.0737
    1.9141    0.0023    0.0005    0.0005    0.0853
    1.9238    0.0021    0.0005    0.0005    0.1125
    1.9336    0.0016    0.0006    0.0006    0.1438
    1.9434    0.0009    0.0006    0.0006    0.1552
    1.9531    0.0010    0.0006    0.0006    0.1422
    1.9629    0.0015    0.0007    0.0005    0.1363
    1.9727    0.0020    0.0006    0.0004    0.1446
    1.9824    0.0022    0.0006    0.0004    0.1449
    1.9922    0.0022    0.0007    0.0004    0.1413
    2.0020    0.0022    0.0007    0.0004    0.1342
    2.0117    0.0024    0.0008    0.0004    0.1345
    2.0215    0.0026    0.0007    0.0004    0.1272
    2.0312    0.0030    0.0006    0.0004    0.1103
    2.0410    0.0032    0.0005    0.0004    0.0880
    2.0508    0.0033    0.0004    0.0003    0.0766
    2.0605    0.0032    0.0004    0.0003    0.0765
    2.0703    0.0026    0.0004    0.0003    0.0843
    2.0801    0.0024    0.0004    0.0002    0.0944
    2.0898    0.0022    0.0004    0.0002    0.0953
    2.0996    0.0028    0.0003    0.0004    0.1132
    2.1094    0.0031    0.0003    0.0005    0.1435
    2.1191    0.0031    0.0003    0.0005    0.1460
    2.1289    0.0036    0.0002    0.0005    0.1379
    2.1387    0.0035    0.0003    0.0004    0.1250
    2.1484    0.0032    0.0003    0.0004    0.1240
    2.1582    0.0032    0.0003    0.0004    0.1225
    2.1680    0.0033    0.0003    0.0005    0.1197
    2.1777    0.0034    0.0002    0.0005    0.1123
    2.1875    0.0032    0.0003    0.0006    0.1013
    2.1973    0.0032    0.0003    0.0005    0.1034
    2.2070    0.0029    0.0003    0.0004    0.0948
    2.2168    0.0028    0.0004    0.0003    0.0759
    2.2266    0.0027    0.0004    0.0003    0.0801
    2.2363    0.0024    0.0004    0.0003    0.0864
    2.2461    0.0026    0.0003    0.0005    0.0959
    2.2559    0.0035    0.0006    0.0007    0.0974
    2.2656    0.0039    0.0008    0.0009    0.0923
    2.2754    0.0046    0.0009    0.0010    0.0952
    2.2852    0.0055    0.0010    0.0011    0.0946
    2.2949    0.0060    0.0010    0.0013    0.1043
    2.3047    0.0070    0.0011    0.0017    0.1273
    2.3145    0.0071    0.0011    0.0022    0.1386
    2.3242    0.0073    0.0012    0.0027    0.1412
    2.3340    0.0083    0.0013    0.0030    0.1299
    2.3438    0.0089    0.0012    0.0031    0.1254
    2.3535    0.0087    0.0013    0.0031    0.1286
    2.3633    0.0083    0.0011    0.0032    0.1193
    2.3730    0.0090    0.0010    0.0038    0.1170
    2.3828    0.0086    0.0009    0.0039    0.1132
    2.3926    0.0076    0.0008    0.0038    0.1128
    2.4023    0.0075    0.0009    0.0039    0.0958
    2.4121    0.0067    0.0008    0.0036    0.0686
    2.4219    0.0068    0.0008    0.0032    0.0519
    2.4316    0.0080    0.0011    0.0036    0.0425
    2.4414    0.0082    0.0013    0.0039    0.0408
    2.4512    0.0077    0.0014    0.0038    0.0406
    2.4609    0.0081    0.0017    0.0048    0.0343
    2.4707    0.0079    0.0017    0.0051    0.0384
    2.4805    0.0091    0.0019    0.0048    0.0375
    2.4902    0.0164    0.0030    0.0076    0.0371
    2.5000    0.0201    0.0036    0.0090    0.0355
    2.5098    0.0198    0.0034    0.0088    0.0366
    2.5195    0.0209    0.0036    0.0096    0.0425
    2.5293    0.0218    0.0037    0.0106    0.0473
    2.5391    0.0207    0.0035    0.0106    0.0549
    2.5488    0.0217    0.0035    0.0111    0.0671
    2.5586    0.0254    0.0039    0.0127    0.0700
    2.5684    0.0273    0.0039    0.0127    0.0692
    2.5781    0.0284    0.0040    0.0121    0.0873
    2.5879    0.0278    0.0040    0.0126    0.0934
    2.5977    0.0229    0.0030    0.0101    0.0965
    2.6074    0.0200    0.0024    0.0088    0.1135
    2.6172    0.0207    0.0025    0.0089    0.1588
    2.6270    0.0207    0.0024    0.0082    0.1713
    2.6367    0.0204    0.0024    0.0075    0.1773
    2.6465    0.0202    0.0024    0.0073    0.1709
    2.6562    0.0182    0.0023    0.0067    0.1662
    2.6660    0.0143    0.0020    0.0050    0.1662
    2.6758    0.0121    0.0017    0.0043    0.1683
    2.6855    0.0112    0.0015    0.0044    0.1445
    2.6953    0.0094    0.0013    0.0035    0.1476
    2.7051    0.0067    0.0012    0.0030    0.1564
    2.7148    0.0058    0.0012    0.0030    0.1529
    2.7246    0.0050    0.0011    0.0027    0.1169
    2.7344    0.0039    0.0011    0.0025    0.1063
    2.7441    0.0027    0.0008    0.0020    0.0922
    2.7539    0.0024    0.0006    0.0014    0.0912
    2.7637    0.0021    0.0004    0.0010    0.0825
    2.7734    0.0019    0.0003    0.0009    0.0821
    2.7832    0.0013    0.0002    0.0006    0.0833
    2.7930    0.0010    0.0002    0.0003    0.0923
    2.8027    0.0011    0.0002    0.0003    0.0833
    2.8125    0.0015    0.0002    0.0003    0.0712
    2.8223    0.0020    0.0002    0.0003    0.0625
    2.8320    0.0022    0.0002    0.0004    0.0517
    2.8418    0.0021    0.0001    0.0004    0.0471
    2.8516    0.0020    0.0001    0.0004    0.0552
    2.8613    0.0021    0.0002    0.0003    0.0589
    2.8711    0.0022    0.0002    0.0003    0.0620
    2.8809    0.0022    0.0002    0.0003    0.0634
    2.8906    0.0023    0.0002    0.0003    0.0564
    2.9004    0.0024    0.0002    0.0003    0.0548
    2.9102    0.0024    0.0002    0.0003    0.0536
    2.9199    0.0022    0.0002    0.0002    0.0595
    2.9297    0.0019    0.0001    0.0002    0.0570
    2.9395    0.0018    0.0002    0.0002    0.0600
    2.9492    0.0018    0.0002    0.0002    0.0547
    2.9590    0.0019    0.0002    0.0002    0.0491
    2.9688    0.0021    0.0001    0.0002    0.0440
    2.9785    0.0022    0.0002    0.0002    0.0420
    2.9883    0.0023    0.0001    0.0002    0.0417
    2.9980    0.0023    0.0001    0.0003    0.0533
    3.0078    0.0022    0.0001    0.0002    0.0537
    3.0176    0.0020    0.0001    0.0002    0.0621
    3.0273    0.0018    0.0001    0.0002    0.0541
    3.0371    0.0017    0.0001    0.0002    0.0613
    3.0469    0.0016    0.0001    0.0002    0.0641
    3.0566    0.0015    0.0001    0.0002    0.0669
    3.0664    0.0013    0.0001    0.0002    0.0646
    3.0762    0.0009    0.0001    0.0002    0.0630
    3.0859    0.0006    0.0001    0.0001    0.0714
    3.0957    0.0006    0.0001    0.0001    0.0751
    3.1055    0.0005    0.0001    0.0001    0.0650
    3.1152    0.0005    0.0001    0.0001    0.0763
    3.1250    0.0005    0.0002    0.0001    0.0873
    3.1348    0.0006    0.0002    0.0001    0.0886
    3.1445    0.0005    0.0002    0.0001    0.0792
    3.1543    0.0005    0.0002    0.0001    0.0744
    3.1641    0.0008    0.0002    0.0002    0.0744
    3.1738    0.0012    0.0002    0.0002    0.0734
    3.1836    0.0013    0.0002    0.0002    0.0713
    3.1934    0.0014    0.0002    0.0002    0.0704
    3.2031    0.0013    0.0002    0.0002    0.0726
    3.2129    0.0014    0.0003    0.0003    0.0734
    3.2227    0.0014    0.0002    0.0003    0.0572
    3.2324    0.0016    0.0002    0.0004    0.0446
    3.2422    0.0020    0.0003    0.0004    0.0608
    3.2520    0.0023    0.0002    0.0005    0.0718
    3.2617    0.0024    0.0002    0.0005    0.0762
    3.2715    0.0020    0.0002    0.0005    0.0804
    3.2812    0.0017    0.0003    0.0006    0.0936
    3.2910    0.0019    0.0004    0.0006    0.0938
    3.3008    0.0020    0.0004    0.0006    0.0871
    3.3105    0.0024    0.0005    0.0006    0.0811
    3.3203    0.0026    0.0005    0.0006    0.0894
    3.3301    0.0028    0.0005    0.0005    0.0928
    3.3398    0.0027    0.0005    0.0006    0.0910
    3.3496    0.0026    0.0005    0.0006    0.0735
    3.3594    0.0029    0.0006    0.0007    0.0651
    3.3691    0.0036    0.0008    0.0008    0.0602
    3.3789    0.0045    0.0009    0.0011    0.0679
    3.3887    0.0050    0.0009    0.0014    0.0638
    3.3984    0.0053    0.0009    0.0017    0.0637
    3.4082    0.0066    0.0009    0.0020    0.0715
    3.4180    0.0081    0.0010    0.0024    0.0775
    3.4277    0.0099    0.0013    0.0029    0.0716
    3.4375    0.0120    0.0018    0.0036    0.0689
    3.4473    0.0139    0.0022    0.0045    0.0676
    3.4570    0.0158    0.0025    0.0052    0.0703
    3.4668    0.0174    0.0028    0.0060    0.0819
    3.4766    0.0188    0.0030    0.0071    0.1062
    3.4863    0.0213    0.0032    0.0083    0.1051
    3.4961    0.0238    0.0033    0.0090    0.0965
    3.5059    0.0250    0.0033    0.0091    0.0986
    3.5156    0.0245    0.0033    0.0088    0.0953
    3.5254    0.0233    0.0033    0.0085    0.0901
    3.5352    0.0218    0.0032    0.0082    0.0919
    3.5449    0.0203    0.0027    0.0078    0.0928
    3.5547    0.0191    0.0024    0.0074    0.0977
    3.5645    0.0185    0.0023    0.0071    0.1178
    3.5742    0.0184    0.0020    0.0068    0.1104
    3.5840    0.0170    0.0017    0.0056    0.0875
    3.5938    0.0146    0.0015    0.0041    0.0746
    3.6035    0.0120    0.0014    0.0031    0.0745
    3.6133    0.0105    0.0013    0.0029    0.0736
    3.6230    0.0135    0.0016    0.0041    0.0714
    3.6328    0.0191    0.0022    0.0061    0.0651
    3.6426    0.0223    0.0024    0.0071    0.0564
    3.6523    0.0254    0.0028    0.0080    0.0543
    3.6621    0.0260    0.0030    0.0081    0.0465
    3.6719    0.0255    0.0028    0.0078    0.0264
    3.6816    0.0299    0.0032    0.0092    0.0231
    3.6914    0.0326    0.0036    0.0103    0.0421
    3.7012    0.0341    0.0036    0.0108    0.0555
    3.7109    0.0358    0.0039    0.0116    0.0560
    3.7207    0.0373    0.0041    0.0123    0.0577
    3.7305    0.0407    0.0044    0.0137    0.0534
    3.7402    0.0393    0.0043    0.0128    0.0537
    3.7500    0.0385    0.0043    0.0126    0.0549
    3.7598    0.0393    0.0045    0.0136    0.0596
    3.7695    0.0534    0.0061    0.0183    0.0641
    3.7793    0.0634    0.0072    0.0215    0.0641
    3.7891    0.0602    0.0069    0.0205    0.0616
    3.7988    0.0569    0.0065    0.0194    0.0403
    3.8086    0.0553    0.0066    0.0192    0.0270
    3.8184    0.0531    0.0063    0.0184    0.0272
    3.8281    0.0536    0.0065    0.0183    0.0244
    3.8379    0.0533    0.0068    0.0174    0.0291
    3.8477    0.0538    0.0070    0.0178    0.0296
    3.8574    0.0512    0.0067    0.0170    0.0328
    3.8672    0.0514    0.0068    0.0164    0.0362
    3.8770    0.0434    0.0061    0.0133    0.0426
    3.8867    0.0349    0.0052    0.0101    0.0392
    3.8965    0.0364    0.0057    0.0110    0.0518
    3.9062    0.0393    0.0063    0.0120    0.0551
    3.9160    0.0391    0.0061    0.0118    0.0546
    3.9258    0.0410    0.0063    0.0125    0.0574
    3.9355    0.0416    0.0063    0.0128    0.0646
    3.9453    0.0367    0.0056    0.0117    0.0664
    3.9551    0.0327    0.0051    0.0106    0.0664
    3.9648    0.0335    0.0053    0.0112    0.0660
    3.9746    0.0288    0.0046    0.0098    0.0612
    3.9844    0.0236    0.0037    0.0080    0.0494
    3.9941    0.0235    0.0037    0.0082    0.0504
    4.0039    0.0190    0.0030    0.0065    0.0407
    4.0137    0.0159    0.0025    0.0054    0.0455
    4.0234    0.0159    0.0025    0.0052    0.0645
    4.0332    0.0148    0.0024    0.0046    0.0759
    4.0430    0.0123    0.0021    0.0038    0.0732
    4.0527    0.0100    0.0018    0.0030    0.0667
    4.0625    0.0089    0.0016    0.0026    0.0713
    4.0723    0.0079    0.0012    0.0019    0.0729
    4.0820    0.0076    0.0012    0.0016    0.0678
    4.0918    0.0053    0.0008    0.0013    0.0725
    4.1016    0.0029    0.0005    0.0007    0.0757
    4.1113    0.0032    0.0005    0.0007    0.0764
    4.1211    0.0031    0.0004    0.0006    0.0803
    4.1309    0.0025    0.0003    0.0006    0.0718
    4.1406    0.0018    0.0002    0.0004    0.0588
    4.1504    0.0017    0.0002    0.0004    0.0567
    4.1602    0.0017    0.0002    0.0003    0.0629
    4.1699    0.0016    0.0002    0.0003    0.0605
    4.1797    0.0016    0.0002    0.0003    0.0637
    4.1895    0.0017    0.0002    0.0003    0.0726
    4.1992    0.0018    0.0002    0.0003    0.0696
    4.2090    0.0016    0.0002    0.0003    0.0745
    4.2188    0.0013    0.0001    0.0003    0.0766
    4.2285    0.0013    0.0001    0.0003    0.0660
    4.2383    0.0013    0.0001    0.0003    0.0577
    4.2480    0.0012    0.0001    0.0002    0.0649
    4.2578    0.0010    0.0001    0.0001    0.0731
    4.2676    0.0012    0.0001    0.0001    0.0740
    4.2773    0.0013    0.0002    0.0001    0.0756
    4.2871    0.0013    0.0002    0.0001    0.0688
    4.2969    0.0012    0.0002    0.0001    0.0621
    4.3066    0.0011    0.0002    0.0001    0.0689
    4.3164    0.0012    0.0002    0.0001    0.0681
    4.3262    0.0012    0.0002    0.0001    0.0656
    4.3359    0.0013    0.0002    0.0001    0.0772
    4.3457    0.0013    0.0002    0.0001    0.0808
    4.3555    0.0012    0.0002    0.0001    0.0731
    4.3652    0.0011    0.0001    0.0001    0.0683
    4.3750    0.0010    0.0001    0.0001    0.0658
    4.3848    0.0009    0.0001    0.0001    0.0674
    4.3945    0.0008    0.0001    0.0001    0.0685
    4.4043    0.0010    0.0001    0.0001    0.0698
    4.4141    0.0015    0.0001    0.0002    0.0755
    4.4238    0.0019    0.0002    0.0002    0.0727
    4.4336    0.0022    0.0003    0.0002    0.0708
    4.4434    0.0023    0.0003    0.0002    0.0636
    4.4531    0.0027    0.0004    0.0002    0.0627
    4.4629    0.0033    0.0004    0.0003    0.0610
    4.4727    0.0037    0.0004    0.0003    0.0591
    4.4824    0.0039    0.0005    0.0004    0.0674
    4.4922    0.0041    0.0005    0.0004    0.0639
    4.5020    0.0042    0.0005    0.0004    0.0630
    4.5117    0.0042    0.0006    0.0004    0.0628
    4.5215    0.0039    0.0006    0.0004    0.0539
    4.5312    0.0035    0.0005    0.0005    0.0604
    4.5410    0.0034    0.0005    0.0005    0.0613
    4.5508    0.0037    0.0006    0.0006    0.0581
    4.5605    0.0043    0.0006    0.0007    0.0543
    4.5703    0.0046    0.0007    0.0008    0.0539
    4.5801    0.0049    0.0008    0.0009    0.0527
    4.5898    0.0050    0.0010    0.0010    0.0428
    4.5996    0.0051    0.0011    0.0012    0.0397
    4.6094    0.0052    0.0012    0.0014    0.0395
    4.6191    0.0051    0.0012    0.0015    0.0355
    4.6289    0.0050    0.0013    0.0015    0.0301
    4.6387    0.0053    0.0013    0.0016    0.0204
    4.6484    0.0055    0.0014    0.0017    0.0224
    4.6582    0.0057    0.0016    0.0018    0.0273
    4.6680    0.0051    0.0016    0.0018    0.0301
    4.6777    0.0047    0.0017    0.0018    0.0304
    4.6875    0.0047    0.0016    0.0017    0.0296
    4.6973    0.0044    0.0014    0.0016    0.0272
    4.7070    0.0041    0.0013    0.0015    0.0275
    4.7168    0.0040    0.0011    0.0013    0.0305
    4.7266    0.0039    0.0010    0.0012    0.0457
    4.7363    0.0038    0.0010    0.0012    0.0541
    4.7461    0.0041    0.0011    0.0012    0.0531
    4.7559    0.0043    0.0012    0.0012    0.0535
    4.7656    0.0040    0.0010    0.0011    0.0544
    4.7754    0.0038    0.0009    0.0010    0.0507
    4.7852    0.0034    0.0008    0.0009    0.0502
    4.7949    0.0034    0.0009    0.0009    0.0510
    4.8047    0.0035    0.0009    0.0009    0.0510
    4.8145    0.0035    0.0009    0.0009    0.0550
    4.8242    0.0035    0.0009    0.0008    0.0529
    4.8340    0.0037    0.0010    0.0009    0.0387
    4.8438    0.0040    0.0010    0.0009    0.0368
    4.8535    0.0034    0.0008    0.0007    0.0390
    4.8633    0.0026    0.0006    0.0006    0.0377
    4.8730    0.0026    0.0006    0.0006    0.0343
    4.8828    0.0024    0.0006    0.0005    0.0425
    4.8926    0.0024    0.0006    0.0004    0.0439
    4.9023    0.0019    0.0005    0.0004    0.0412
    4.9121    0.0025    0.0008    0.0007    0.0403
    4.9219    0.0029    0.0009    0.0008    0.0374
    4.9316    0.0032    0.0009    0.0008    0.0363
    4.9414    0.0031    0.0009    0.0008    0.0353
    4.9512    0.0027    0.0008    0.0007    0.0302
    4.9609    0.0030    0.0009    0.0008    0.0308
    4.9707    0.0045    0.0012    0.0010    0.0266
    4.9805    0.0053    0.0015    0.0011    0.0230
